# Supplementary material for: Evidence Based on an Integrative Analysis of Multi-Omics Data on METTL7A as a Molecular Marker in Pan-Cancer
Source: Biomolecules. 2023 Jan 18;13(2):195. doi: 10.3390/biom13020195 (PMC9952925; doi:10.3390/biom13020195)
Supplement: Supplementary file 1 [file biomolecules-13-00195-s001.zip]

Archive with 2 entries (2 files):
- biomolecules-2077066-supplementary.pdf
- Supplementary Table S1.xlsx
