# Supplementary material for: Evidence Based on an Integrative Analysis of Multi-Omics Data on METTL7A as a Molecular Marker in Pan-Cancer
Source: Biomolecules. 2023 Jan 18;13(2):195. doi: 10.3390/biom13020195 (PMC9952925; doi:10.3390/biom13020195)
Supplement: Supplementary file 1 [file biomolecules-13-00195-s001.zip › Supplementary Table S1.xlsx]

## Sheet: string_protein_annotations (1)
Supplementary Table 1：Annotation of 40 target binding proteins of METTL7A
#node	identifier	domain_summary_url	annotation	other_names_and_aliases
AGPAT6	9606.ENSP00000380184	Glycerol-3-phosphate O-acyltransferase 3/4; Glycerol-3-phosphate acyltransferase 4; Esterifies acyl-group from acyl-ACP to the sn-1 position of glycerol-3-phosphate, an essential step in glycerolipid biosynthesis. Active against both saturated and unsaturated long- chain fatty acyl-CoAs	https://smart.embl.de/smart/DDvec.cgi?smart=456:TRANS(20|42)+TRANS(156|175)+TRANS(180|202)+PlsC(242|353)+	1-AGP acyltransferase 6,1-AGPAT 6,1-AGPAT_6,1-acylglycerol-3-phosphate O-acyltransferase 6,137964,2.3.1.15,AAH51377.2,AAH61884.1,AAP21893.1,AAQ89033.1,AAS82774.1,AF406612,AGPAT6,AGPAT6-001,AGPAT6-002,AGPAT6-003,AGPAT6-004,AGPAT6-005,AGPAT6-006,AGPAT6-007,AGPAT6-008,AGPAT6-009,AGPAT6-010,AGPAT6-011,AL834255,AY358670,AY513610,Acyl-CoA:glycerol-3-phosphate acyltransferase 4,BC051377,BC061884,CAD3893…
AHCYL1	9606.ENSP00000358814	S-adenosylhomocysteine hydrolase-like protein 1; Multifaceted cellular regulator which coordinates several essential cellular functions including regulation of epithelial HCO3(-) and fluid secretion, mRNA processing and DNA replication. Regulates ITPR1 sensitivity to inositol 1,4,5- trisphosphate competing for the common binding site and acting as endogenous 'pseudoligand' whose inhibitory activi…	https://smart.embl.de/smart/DDvec.cgi?smart=530:AdoHcyase(104|529)+	10768,3.3.1.1,3MTG,A0A024R0A8,AAC01960.1,AAH03631.2,AAH07576.3,AAH10681.3,AAH16942.3,AAH65254.2,AAH95476.2,AAI10897.2,AAL26869.1,AF315687,AHCYL1,AHCYL1-001,AHCYL1-002,AHCYL1-003,AHCYL1-004,AHCYL1-005,AHCYL1-201,AK303690,AK316110,AL036027,AL049954,AL772411,AU279527,Adenosylhomocysteinase ,Adenosylhomocysteinase like 1,Adenosylhomocysteinase-like 1,AdoHcyase 2,B4E168,BAG64680.1,BAH14481.1,BC003631,…
AUP1	9606.ENSP00000366748	AUP1, lipid droplet regulating VLDL assembly factor	https://smart.embl.de/smart/DDvec.cgi?smart=410:TRANS(23|45)+PlsC(90|193)+CUE(296|337)+	2EKF,550,AAD43010.1,AAD43017.1,AAD43018.1,AAF86645.1,AAH01658.1,AAH33646.2,AF100746,AF100753,AF100754,AF165515,AK023983,AUP1,AUP1-001,AUP1-002,AUP1-003,AUP1-004,AUP1-006,AUP1-007,AUP1-008,AUP1-009,AUP1_HUMAN,Ancient ubiquitous protein 1,BAB14753.1,BC001658,BC033646,C0H5W8,CCDS42702,CCDS42702.1,EAW99623.1,ENSG00000115307,ENSP00000244190,ENSP00000258081,ENSP00000317663,ENSP00000334921,ENSP000003667…
BCAS1	9606.ENSP00000379290	Brain enriched myelin associated protein 1; Breast carcinoma amplified sequence 1	http://smart.embl.de/smart/DDt.cgi?smart=584:	8537,A0AVG5,AAC39896.1,AAH24044.1,AAI26347.1,AC004501,AC005220,AF041260,AI904532,AIBC1,AK294135,AL354801,Amplified and overexpressed in breast cancer,B4DFK2,BAG57463.1,BC024044,BC126346,BCAS1,BCAS1-001,BCAS1-002,BCAS1-003,BCAS1-004,BCAS1-201,BCAS1_HUMAN,Brain enriched myelin associated protein 1,Breast carcinoma amplified sequence 1,Breast carcinoma-amplified sequence 1,CAB033558,CAH18437.1,CCDS1…
BCORL1	9606.ENSP00000437775	BCL-6 corepressor-like protein 1; Transcriptional corepressor. May specifically inhibit gene expression when recruited to promoter regions by sequence- specific DNA-binding proteins such as BCL6. This repression may be mediated at least in part by histone deacetylase activities which can associate with this corepressor; Belongs to the BCOR family	https://smart.embl.de/smart/DDvec.cgi?smart=1711:ANK(1455|1484)+ANK(1488|1517)+Pfam_PUFD(1593|1710)+	4HPM,5JH5,63035,AAH44652.1,AK021424,AK074089,AK124676,AL034405,AL096777,AL136450,Ankyrin repeat domain containing,B5MDQ8,BAB13821.1,BAB84915.1,BAC85922.1,BC044652,BCL-6 corepressor-like protein 1,BCL6 co-repressor-like 1,BCL6 corepressor like 1,BCL6 corepressor-like 1,BCORL1,BCORL1-001,BCORL1-002,BCORL1-003,BCORL1-004,BCORL1-005,BCORL1-201,BCORL_HUMAN,BCoR-L1,BCoR-like protein 1,CAB46626.1,CAI427…
C16orf58	9606.ENSP00000317579	RUS1 family protein C16orf58; Chromosome 16 open reading frame 58; Belongs to the RUS1 family	https://smart.embl.de/smart/DDvec.cgi?smart=468:Pfam_DUF647(66|303)+	64755,A0A024QZE6,AAH00822.1,AAH09308.1,AK023930,AK092580,AK222913,BAB14730.1,BAC03918.1,BAD96633.1,BC000822,BC009308,C16ORF58,C16orf58,C16orf58-001,C16orf58-002,C16orf58-004,C16orf58-005,C16orf58-006,C16orf58-007,C16orf58-008,C16orf58-009,C16orf58-010,C16orf58-011,C16orf58-201,CCDS10715,CCDS10715.1,Chromosome 16 open reading frame 58,EAW52119.1,EAW52120.1,EAW52121.1,ENSG00000140688,ENSP0000026830…
C17orf62	9606.ENSP00000388909	Uncharacterized protein C17orf62; Chromosome 17 open reading frame 62	https://smart.embl.de/smart/DDvec.cgi?smart=187:Pfam_DUF4564(2|186)+	79415,A0A024R8W9,AAH03595.1,AAH04171.1,AK054876,AK074950,BAB70818.1,BC003595,BC004171,C17ORF62,C17orf62,C17orf62-001,C17orf62-002,C17orf62-003,C17orf62-004,C17orf62-005,C17orf62-006,C17orf62-007,C17orf62-008,C17orf62-009,C17orf62-010,C17orf62-011,C17orf62-012,C17orf62-013,C17orf62-014,C17orf62-015,C17orf62-016,C17orf62-017,C17orf62-018,C17orf62-019,C17orf62-020,C17orf62-021,C17orf62-022,C17orf62-…
CEBPZOS	9606.ENSP00000384331	Protein CEBPZOS; CEBPZ opposite strand	https://smart.embl.de/smart/DDvec.cgi?smart=80:TRANS(15|32)+	100505876,A8MTT3,A8MUR5,AC007390.5,AC007390.5-001,AC007390.5-002,AC007390.5-004,AC007390.5-005,AC007390.5-006,AC007390.5-007,AC007390.5-009,CCDS82435,CEBOS_HUMAN,CEBPZ antisense RNA 1,CEBPZ opposite strand,CEBPZ-AS1,CEBPZOS,CEBPZOS-001,CEBPZOS-002,CEBPZOS-004,CEBPZOS-005,CEBPZOS-006,CEBPZOS-007,CEBPZOS-009,EAX00404.1,ENSG00000218739,ENSP00000380254,ENSP00000380403,ENSP00000383895,ENSP00000384331,…
CIDEC	9606.ENSP00000373328	Cell death inducing dffa like effector c; Cell death activator CIDE-3; Binds to lipid droplets and regulates their enlargement, thereby restricting lipolysis and favoring storage. At focal contact sites between lipid droplets, promotes directional net neutral lipid transfer from the smaller to larger lipid droplets. The transfer direction may be driven by the internal pressure difference between …	https://smart.embl.de/smart/DDvec.cgi?smart=251:CAD(56|129)+	63924,A0A024R2F7,AAH16851.1,AAN32612.1,AAQ65242.1,AAR23106.1,AF303893,AK024524,AK024530,AY364638,AY364640,BAB14920.1,BAB14922.1,BC016851,C9JMN7,CCDS2587,CCDS2587.1,CCDS56239,CCDS56239.1,CCDS74897,CCDS74897.1,CCDS82731,CD518729,CIDE-3,CIDE3,CIDEC,CIDEC-001,CIDEC-002,CIDEC-003,CIDEC-004,CIDEC-006,CIDEC-007,CIDEC-201,CIDEC-202,CIDEC_HUMAN,Cell death activator CIDE-3,Cell death inducing DFFA like eff…
CYB5R3	9606.ENSP00000354468	NADH-cytochrome b5 reductase 3; Desaturation and elongation of fatty acids, cholesterol biosynthesis, drug metabolism, and, in erythrocyte, methemoglobin reduction	https://smart.embl.de/smart/DDvec.cgi?smart=334:Pfam_FAD_binding_6(77|184)+Pfam_NAD_binding_1(210|318)+	1.6.2.2,1727,1M91,1UMK,A0A024R4X0,AAA52306.1,AAA52307.1,AAA59900.1,AAF06818.1,AAF06819.1,AAH04821.1,AAL87744.1,AAP88823.1,AAP88936.1,AF061830,AF061831,AF361370,AJ010116,AJ010117,AJ010118,AJ310899,AJ310900,AK302204,AY341030,B1AHF2,B1AHF3,B5R,B7Z7L3,BAH13649.1,BC004821,BT009821,CAA09006.1,CAA09007.1,CAA09008.1,CAA70696.1,CAB42843.1,CAC84523.1,CAC84524.1,CAG30321.1,CAQ08414.1,CCDS14040,CCDS14040.1,C…
DDX55	9606.ENSP00000238146	ATP-dependent RNA helicase DDX55; Probable ATP-binding RNA helicase; DEAD-box helicases	https://smart.embl.de/smart/DDvec.cgi?smart=600:DEXDc(28|245)+HELICc(281|363)+DUF4217(402|465)+	3.6.4.13,57696,A0A024RBS0,AAH30020.1,AAH35911.1,AB046815,AL833756,ATP-dependent RNA helicase DDX55,ATP-dependent RNA helicase DDX55/SPB4 ,BAB13421.1,BC030020,BC035911,CAH56233.1,CCDS9251,CCDS9251.1,DDX55,DDX55-001,DDX55-002,DDX55-003,DDX55-004,DDX55-007,DDX55-008,DDX55-009,DDX55-010,DDX55-011,DDX55-012,DDX55-013,DDX55-014,DDX55-015,DDX55_HUMAN,DEAD (Asp-Glu-Ala-Asp) box polypeptide 55,DEAD box po…
ENPP6	9606.ENSP00000296741	Ectonucleotide pyrophosphatase/phosphodiesterase family member 6; Choline-specific glycerophosphodiester phosphodiesterase. The preferred substrate may be lysosphingomyelin (By similarity). Hydrolyzes lysophosphatidylcholine (LPC) to form monoacylglycerol and phosphorylcholine but not lysophosphatidic acid, showing it has a lysophospholipase C activity. Has a preference for LPC with short (12:0 a…	https://smart.embl.de/smart/DDvec.cgi?smart=440:SIGNAL(1|22)+Pfam_Phosphodiest(26|357)+	133121,3.1.4.-,3.1.4.38,AAH35035.1,AAQ89039.1,AAY40908.1,AC079080,AC107222,AK057370,AY358676,BAB71455.1,BC035035,CCDS3834,CCDS3834.1,CHEMBL6033,D6R9P1,E-NPP 6,EC 3.1.4.-,ENPP6,ENPP6-001,ENPP6-002,ENPP6-003,ENPP6-004,ENPP6_HUMAN,ENSG00000164303,ENSP00000296741,ENSP00000350821,ENSP00000423497,ENST00000296741,ENST00000358108,ENST00000505644,ENST00000510054,ENST00000512353,GPC-Cpde,Glycerophosphochol…
EXOG	9606.ENSP00000287675	Nuclease EXOG, mitochondrial; Endo/exonuclease with nicking activity towards supercoiled DNA, a preference for single-stranded DNA and 5'-3' exonuclease activity	https://smart.embl.de/smart/DDvec.cgi?smart=368:TRANS(16|38)+NUC(77|287)+	3.1.30.-,4A1N,5T3V,5T40,5T4I,5T5C,5ZKI,5ZKJ,6IID,9941,A8K242,AAI04213.1,AAI04214.1,AB020523,AB020735,AK289602,AK290107,AK301067,AK315814,B4DVG2,BAA76752.1,BAA76753.1,BAF82291.1,BAF82796.1,BAF98705.1,BAG62674.1,BC104212,BC104213,CCDS2680,CCDS2680.1,CCDS46795,CCDS46795.1,EAW64538.1,ENDOGL1,ENDOGL2,ENGL,ENGL-a,ENGL-b,ENGLA,ENGLB,ENSG00000157036,ENSP00000287675,ENSP00000316428,ENSP00000350987,ENSP000…
FAF2	9606.ENSP00000261942	FAS-associated factor 2; Plays an important role in endoplasmic reticulum- associated degradation (ERAD) that mediates ubiquitin-dependent degradation of misfolded endoplasmic reticulum proteins. Involved in inhibition of lipid droplet degradation by binding to phospholipase PNPL2 and inhibiting its activity by promoting dissociation of PNPL2 from its endogenous activator, ABHD5 which inhibits th…	https://smart.embl.de/smart/DDvec.cgi?smart=445:Pfam_UBA_4(14|57)+UAS(138|263)+COIL(298|350)+Pfam_UBX(357|441)+	23197,2DAM,AAH01069.2,AAH06145.2,AAH14001.2,AB020694,AB088120,AC010297,AC010316,BAA74910.1,BAC22491.1,BC001069,BC006145,BC014001,BC015791,CCDS34296,CCDS34296.1,D6RBG6,ENSG00000113194,ENSP00000261942,ENSP00000324487,ENSP00000424146,ENSP00000445238,ENST00000261942,ENST00000317848,ENST00000504983,ENST00000506061,ENST00000510446,ENST00000510730,ENST00000513627,ENST00000540174,ETEA,FAF2,FAF2-001,FAF2-…
GAR1	9606.ENSP00000226796	H/ACA ribonucleoprotein complex subunit 1; Required for ribosome biogenesis and telomere maintenance. Part of the H/ACA small nucleolar ribonucleoprotein (H/ACA snoRNP) complex, which catalyzes pseudouridylation of rRNA. This involves the isomerization of uridine such that the ribose is subsequently attached to C5, instead of the normal N1. Each rRNA can contain up to 100 pseudouridine ("psi") re…	https://smart.embl.de/smart/DDvec.cgi?smart=217:Pfam_Gar1(52|169)+	54433,A0A024RDJ3,AAH03413.1,AAV98357.1,AJ276003,AY780787,BC003413,CAB76563.1,CCDS34050,CCDS34050.1,EAX06253.1,EAX06254.1,ENSG00000109534,ENSP00000226796,ENSP00000378127,ENSP00000421101,ENSP00000427028,ENSP00000427183,ENSP00000430229,ENSP00000436090,ENST00000226796,ENST00000394631,ENST00000503671,ENST00000504439,ENST00000506840,ENST00000512601,ENST00000522999,ENST00000532892,GAR1,GAR1 ribonucleopr…
GLIPR1L2	9606.ENSP00000448248	GLIPR1-like protein 2; GLI pathogenesis related family 1; Belongs to the CRISP family	https://smart.embl.de/smart/DDvec.cgi?smart=344:SCP(52|200)+TRANS(252|274)+COIL(291|344)+	144321,AAH16749.1,AAH29557.1,AK093175,BAC04085.1,BC016749,BC029557,BX640916,CAE45957.1,CCDS58258,CCDS58258.1,CCDS9010,CCDS9010.1,EAW97305.1,ENSG00000180481,ENSP00000317385,ENSP00000367960,ENSP00000367963,ENSP00000398328,ENSP00000405273,ENSP00000447980,ENSP00000448248,ENST00000320460,ENST00000378689,ENST00000378692,ENST00000435775,ENST00000441218,ENST00000547164,ENST00000550916,GLI pathogenesis re…
HAGHL	9606.ENSP00000374353	Hydroxyacylglutathione hydrolase-like protein; Hydrolase acting on ester bonds	https://smart.embl.de/smart/DDvec.cgi?smart=282:Lactamase_B(11|172)+Pfam_HAGH_C(173|254)+	3.1.2.-,84264,A6NCC4,AAH04353.1,AAH15008.1,AAH33796.1,AAK61250.1,AB209331,AK054841,AK293575,B4DED4,BAB70814.1,BAD92568.1,BAG57045.1,BC004353,BC015008,BC033796,CCDS32354,CCDS32354.1,D3DU64,EAW85726.1,EAW85728.1,EAW85730.1,EAW85731.1,EAW85732.1,EAW85733.1,ENSG00000103253,ENSP00000219534,ENSP00000308467,ENSP00000341952,ENSP00000374350,ENSP00000374351,ENSP00000374352,ENSP00000374353,ENSP00000447170,E…
HEMK1	9606.ENSP00000404843	HemK methyltransferase family member 1; N5-glutamine methyltransferase responsible for the methylation of the GGQ triplet of the mitochondrial translation release factor MTRF1L; Seven-beta-strand methyltransferase motif containing	https://smart.embl.de/smart/DDvec.cgi?smart=338:Pfam_PrmA(136|262)+	2.1.1.297,51409,AAD26417.1,AAD51328.1,AAH00781.1,AC096920,AF131220,AF172244,BC000781,CCDS2830,CCDS2830.1,EC 2.1.1.297,ENSG00000114735,ENSP00000232854,ENSP00000394027,ENSP00000397966,ENSP00000404168,ENSP00000404334,ENSP00000404843,ENST00000232854,ENST00000424388,ENST00000434410,ENST00000443894,ENST00000448997,ENST00000455834,ENST00000482974,F2Z2F0,H7C258,HEMK,HEMK1,HEMK1-001,HEMK1-002,HEMK1-003,HE…
HMGB3	9606.ENSP00000359393	High mobility group protein B3; Multifunctional protein with various roles in different cellular compartments. May act in a redox sensitive manner. Associates with chromatin and binds DNA with a preference to non- canonical DNA structures such as single-stranded DNA. Can bent DNA and enhance DNA flexibility by looping thus providing a mechanism to promote activities on various gene promoters (By …	https://smart.embl.de/smart/DDvec.cgi?smart=200:HMG(8|80)+HMG(92|162)+COIL(173|200)+	2EQZ,2YQI,3149,AAH70482.1,AF003626,AF274572,BC070482,CAA71143.1,CCDS35428,CCDS35428.1,Canonical high mobility group,E7EQU1,E7ES08,E9PES6,ENSG00000029993,ENSP00000031803,ENSP00000341328,ENSP00000359393,ENSP00000405601,ENSP00000410354,ENSP00000417027,ENSP00000442758,ENST00000031803,ENST00000325307,ENST00000344350,ENST00000419110,ENST00000430118,ENST00000448905,ENST00000455596,HGNC:5004,HMG-2a,HMG-4…
METTL16	9606.ENSP00000263092	U6 small nuclear RNA (adenine-(43)-N(6))-methyltransferase; RNA N6-methyltransferase that methylates adenosine residues of a subset of RNAs and plays a key role in S-adenosyl-L- methionine homeostasis by regulating expression of MAT2A transcripts. Able to N6-methylate a subset of mRNAs and U6 small nuclear RNAs (U6 snRNAs). In contrast to the METTL3-METTL14 heterodimer, only able to methylate a l…	https://smart.embl.de/smart/DDvec.cgi?smart=562:Pfam_MTS(92|200)+	2.1.1.346,2.1.1.348,2H00,6B91,6B92,6DU4,6DU5,6GFK,6GFN,6GT5,79066,AAH01213.1,AAH50603.1,AC006435,AC015799,AK027410,AK296464,AL832612,B7Z3X7,BAB55094.1,BAH12363.1,BC001213,BC050603,CAD89999.2,CCDS42232,CCDS42232.1,D3DTI8,EAW90537.1,EAW90538.1,EC 2.1.1.346,ENSG00000127804,ENSP00000263092,ENSP00000382729,ENSP00000441105,ENSP00000443633,ENSP00000458710,ENSP00000460207,ENSP00000460775,ENSP00000461546,…
METTL24	9606.ENSP00000344071	Methyltransferase-like protein 24; Methyltransferase like 24	https://smart.embl.de/smart/DDvec.cgi?smart=366:SIGNAL(1|32)+Pfam_Methyltransf_21(141|331)+	2.1.1.-,728464,AK127146,AL445068,BAC86851.1,C6orf186,CAI22520.1,CAI42513.1,CCDS43489,CCDS43489.1,ENSG00000053328,ENSP00000061956,ENSP00000229476,ENSP00000257982,ENSP00000344071,ENSP00000357923,ENST00000061956,ENST00000229476,ENST00000257982,ENST00000338882,ENST00000346268,ENST00000368927,ENST00000490043,HGNC:21566,HPA037441,HPA037442,Hs.722171,MET24_HUMAN,METTL24,METTL24-001,METTL24-002,Methyltra…
METTL25	9606.ENSP00000248306	Methyltransferase-like protein 25; Putative methyltransferase	https://smart.embl.de/smart/DDvec.cgi?smart=603:Pfam_Methyltransf_32(154|420)+	2.1.1.-,84190,AAH29120.1,AC083811,AC089998,AK026442,BAB15484.1,BC029120,C12orf26,CCDS9024,CCDS9024.1,ENSG00000127720,ENSP00000248306,ENSP00000446878,ENSP00000449730,ENSP00000450317,ENST00000248306,ENST00000547357,ENST00000547985,ENST00000548200,ENST00000548432,ENST00000548569,ENST00000550058,ENST00000550298,ENST00000551645,ENST00000551722,ENST00000552741,F8VZA8,FLJ22789,H0YIN2,HGNC:26228,HPA03953…
METTL7A	9606.ENSP00000448785	Methyltransferase-like protein 7A; Probable methyltransferase	https://smart.embl.de/smart/DDvec.cgi?smart=244:TRANS(10|32)+Pfam_Methyltransf_23(47|227)+	2.1.1.-,25840,A0A024R118,AAF20268.1,AAH04492.1,AAH08180.1,AAM-B,AAMB,AAQ89157.1,AC008121,AF113007,AJ536233,AK023693,AK024409,AL050159,AY358797,BAB14643.1,BAB14913.1,BC004492,BC008180,CAB43300.1,CAD60207.1,CCDS8804,CCDS8804.1,DKFZP586A0522,EAW58154.1,EAW58155.1,EAW58156.1,ENSG00000185432,ENSP00000331787,ENSP00000333421,ENSP00000404638,ENSP00000447184,ENSP00000447542,ENSP00000448286,ENSP00000448785…
METTL8	9606.ENSP00000480056	Methyltransferase-like protein 8; Probable methyltransferase; Belongs to the methyltransferase superfamily. METL family	https://smart.embl.de/smart/DDvec.cgi?smart=407:Pfam_Methyltransf_25(200|303)+	2.1.1.-,79828,AAH25250.1,AAX93077.1,AAX93284.1,AC007739,AC008065,AK024046,AK124092,B3KW44,B5ME25,BAB14797.1,BAG54006.1,BC025250,C9J3F1,C9J6U8,C9JE69,CCDS2242,CCDS2242.2,CCDS82531,CCDS82532,E7ETE0,EAX11214.1,EAX11215.1,EAX11217.1,ENSG00000123600,ENSP00000263819,ENSP00000320462,ENSP00000364407,ENSP00000376377,ENSP00000376378,ENSP00000376379,ENSP00000376382,ENSP00000394733,ENSP00000398874,ENSP000004…
N4BP2L1	9606.ENSP00000369473	NEDD4 binding protein 2 like 1	https://smart.embl.de/smart/DDvec.cgi?smart=243:Pfam_AAA_33(44|178)+	90634,92M18.2,A0A024RDR5,A0A024RDV1,A4QN21,AAH22188.2,AAI25051.1,AL049785,AL049786,AL049787,AL049788,AL137247,BC022188,BC125050,CAB42443.1,CAB42444.1,CAB42445.1,CAB42446.1,CAC94789.1,CAI13190.1,CAI13191.1,CCDS41877,CCDS41877.1,CCDS9345,CCDS9345.2,CG018,CG081,EAX08502.1,EAX08503.1,EAX08504.1,EAX08505.1,EAX08508.1,ENSG00000139597,ENSP00000267044,ENSP00000305868,ENSP00000345838,ENSP00000369472,ENSP0…
PGM2L1	9606.ENSP00000298198	Glucose-1,6-bisphosphate synthase; Glucose 1,6-bisphosphate synthase; Glucose 1,6-bisphosphate synthase using 1,3- bisphosphoglycerate as a phosphate donor and a series of 1- phosphate sugars as acceptors, including glucose 1-phosphate, mannose 1-phosphate, ribose 1-phosphate and deoxyribose 1- phosphate. 5 or 6-phosphosugars are bad substrates, with the exception of glucose 6-phosphate. Also syn…	https://smart.embl.de/smart/DDvec.cgi?smart=622:Pfam_PGM_PMM_I(64|212)+Pfam_PGM_PMM_II(237|347)+Pfam_PGM_PMM_III(353|482)+Pfam_PGM_PMM_IV(528|603)+	2.7.1.106,283209,AAH59360.1,AB019210,AK056591,AP001085,BAA82756.1,BAB71227.1,BC059360,BM32A,CCDS8231,CCDS8231.1,EC 2.7.1.106,ENSG00000165434,ENSP00000298198,ENSP00000441790,ENST00000298198,ENST00000538908,ENST00000622957,FLJ32029,Glucose 1,6-bisphosphate synthase,Glucose-1,6-bisphosphate synthase ,HGNC:20898,HPA056995,Hs.26612,Hs.614022,NM_173582,NM_173582.3,NM_173582.4,NP_775853,NP_775853.2,NX_Q…
PLCXD3	9606.ENSP00000367032	PI-PLC X domain-containing protein 3; Phosphatidylinositol specific phospholipase C X domain containing 3	http://smart.embl.de/smart/DDt.cgi?smart=321:	345557,A6NL04,AC008830,AK127142,B3KXD1,BAG54443.1,BX648329,CAH56150.1,CCDS34150,CCDS34150.1,ENSG00000182836,ENSP00000333751,ENSP00000367032,ENST00000328457,ENST00000377801,HGNC:31822,HPA046849,Hs.145404,Hs.598419,Hs.653931,NM_001005473,NM_001005473.2,NP_001005473,NP_001005473.1,NX_Q63HM9,OMIM:617016,OTTHUMG00000162076,OTTHUMP00000221184,OTTHUMT00000367109,PI-PLC X domain-containing protein 3,PLCX…
PLIN2	9606.ENSP00000276914	Perilipin-2; May be involved in development and maintenance of adipose tissue; Perilipins	https://smart.embl.de/smart/DDvec.cgi?smart=437:Pfam_Perilipin(6|395)+	123,AAH05127.1,AAL35614.1,ADFP,ADRP,AF443203,AK296125,AK312983,Adipophilin,Adipose differentiation-related protein,B4DJK9,BAG35820.1,BAG58871.1,BC005127,CAA65989.1,CAB037331,CAG38778.1,CCDS6490,CCDS6490.1,CR536541,EAW58649.1,EAW58650.1,EAW58651.1,ENSG00000147872,ENSP00000276914,ENSP00000369830,ENSP00000369831,ENSP00000369832,ENSP00000369838,ENSP00000403421,ENSP00000415270,ENST00000276914,ENST0000…
PPP1R14A	9606.ENSP00000301242	Protein phosphatase 1 regulatory subunit 14A; Inhibitor of PPP1CA. Has over 1000-fold higher inhibitory activity when phosphorylated, creating a molecular switch for regulating the phosphorylation status of PPP1CA substrates and smooth muscle contraction	https://smart.embl.de/smart/DDvec.cgi?smart=147:Pfam_PP1_inhibitor(1|139)+	17 kDa PKC-potentiated inhibitory protein of PP1,17-KDa protein,17-kDa PKC-potentiated inhibitory protein of PP1,94274,AAH21089.1,AAL24445.1,AAL25828.1,AAP97242.1,AB056508,AB056509,AF123763,AY050668,AY050670,BAB62502.1,BAB62503.1,BC021089,CAB005044,CAB009803,CCDS12509,CCDS12509.1,CCDS58660,CCDS58660.1,CPI-17,CPI17,ENSG00000167641,ENSP00000301242,ENSP00000301243,ENSP00000465104,ENSP00000465811,ENS…
RAB11B	9606.ENSP00000333547	Ras-related protein Rab-11B; The small GTPases Rab are key regulators of intracellular membrane trafficking, from the formation of transport vesicles to their fusion with membranes. Rabs cycle between an inactive GDP-bound form and an active GTP-bound form that is able to recruit to membranes different set of downstream effectors directly responsible for vesicle formation, movement, tethering and…	https://smart.embl.de/smart/DDvec.cgi?smart=218:RAB(12|175)+	2F9L,2F9M,4OJK,9230,A5YM50,AAI10082.1,AAM21095.1,AAV38342.1,AAV38343.1,ABQ59034.1,AF498947,AK297498,AK312994,B2R7I4,B4DMK0,BAG35831.1,BAG59912.1,BC110081,BT019535,BT019536,CAA56176.1,CAG38733.1,CAG46492.1,CCDS12201,CCDS12201.1,CR536494,CR541691,D6W671,EAW68927.1,EF560724,ENSG00000185236,ENSP00000333547,ENSP00000410460,ENSP00000471148,ENSP00000472473,ENSP00000473042,ENST00000328024,ENST00000449488…
RAB18	9606.ENSP00000478479	Ras-related protein Rab-18; RAB18, member RAS oncogene family	https://smart.embl.de/smart/DDvec.cgi?smart=235:RAB(9|201)+	1X3S,22931,AAF61433.1,AAG49435.1,AAH15014.1,AAH29350.1,AAM21098.1,AAP88842.1,AAP97170.1,AAU08232.1,AF087860,AF136974,AF137372,AF498950,AJ277145,AJ277146,AJ277147,AJ277148,AJ277149,AK001555,AK223153,AK295443,AK299457,AL136734,AL138920,AY574034,B3KMC7,B7Z333,B7Z5V3,BAD96873.1,BAG50939.1,BAH12069.1,BAH13039.1,BC015014,BC029350,BT009840,CAB66668.1,CAB86486.1,CAG38486.1,CAH70590.1,CCDS58073,CCDS58073.…
SLC12A5	9606.ENSP00000387694	Solute carrier family 12 member 5; Mediates electroneutral potassium-chloride cotransport in mature neurons and is required for neuronal Cl(-) homeostasis. As major extruder of intracellular chloride, it establishes the low neuronal Cl(-) levels required for chloride influx after binding of GABA-A and glycine to their receptors, with subsequent hyperpolarization and neuronal inhibition (By simila…	https://smart.embl.de/smart/DDvec.cgi?smart=1139:Pfam_AA_permease(125|328)+Pfam_AA_permease_2(385|655)+Pfam_SLC12(711|837)+Pfam_SLC12(830|983)+Pfam_SLC12(1032|1139)+	57468,A2RTX2,AAG43493.1,AAI32669.1,AAI32671.1,AB033002,AF208159,AGH06150.1,AGH06152.1,AGH06156.1,AK295900,AK296331,B7Z3I0,B7Z3T3,BAA86490.1,BAH12216.1,BAH12319.1,BC132668,BC132670,CAH74054.2,CCDS13391,CCDS13391.1,CCDS46610,CCDS46610.1,CHEMBL1615384,DA102113,DA328785,EIEE34,EIG14,ENSG00000124140,ENSP00000243964,ENSP00000361378,ENSP00000361389,ENSP00000387694,ENSP00000443202,ENSP00000445603,ENSP000…
SLC4A4	9606.ENSP00000393557	Solute carrier family 4 (sodium bicarbonate cotransporter), member 4; Electrogenic sodium bicarbonate cotransporter 1; Electrogenic sodium/bicarbonate cotransporter with a Na(+):HCO3(-) stoichiometry varying from 1:2 to 1:3. May regulate bicarbonate influx/efflux at the basolateral membrane of cells and regulate intracellular pH; Belongs to the anion exchanger (TC 2.A.31) family	https://smart.embl.de/smart/DDvec.cgi?smart=1094:Pfam_Band_3_cyto(137|388)+Pfam_HCO3_cotransp(436|956)+TRANS(962|984)+	312400,603318,6CAA,8671,A0A024RD97,A5JJ20,AAC39840.1,AAC51645.1,AAD42020.1,AAF21718.1,AAF21719.1,AAF80343.1,AAG47773.1,AAH30977.1,AB470072,ABQ43327.1,AC019089,AC079230,AC096713,AC110783,AC112226,AF007216,AF011390,AF053753,AF053754,AF069510,AF157492,AF310248,BAH58226.1,BC030977,C4B714,CAB022493,CCDS3549,CCDS3549.1,CCDS43236,CCDS43236.1,CCDS47071,CCDS47071.1,EAX05642.1,EAX05643.1,EF531618,ENSG00000…
SUSD3	9606.ENSP00000364621	Sushi domain-containing protein 3; May play a role in breast tumorigenesis by promoting estrogen-dependent cell proliferation, cell-cell interactions and migration; Sushi domain containing	https://smart.embl.de/smart/DDvec.cgi?smart=255:CCP(32|91)+TRANS(107|129)+	203328,AAH14601.1,AAH41834.1,AAQ88557.1,AK128289,AY358190,BC014601,BC041834,CAI95108.1,CCDS6701,CCDS6701.1,CCDS69620,CCDS69620.1,CCDS75857,CCDS75857.1,ENSG00000157303,ENSP00000288011,ENSP00000364617,ENSP00000364618,ENSP00000364621,ENSP00000474695,ENSP00000475051,ENSP00000479555,ENST00000288011,ENST00000375468,ENST00000375469,ENST00000375472,ENST00000465709,ENST00000471462,ENST00000617293,HGNC:283…
TAPBPL	9606.ENSP00000266556	Tapasin-related protein; Component of the antigen processing and presentation pathway, which binds to MHC class I coupled with beta2- microglobulin/B2M. Association between TAPBPR and MHC class I occurs in the absence of a functional peptide-loading complex (PLC). Expression seems to slow down and down-regulate MHC class I surface expression; C1-set domain containing	https://smart.embl.de/smart/DDvec.cgi?smart=468:SIGNAL(1|21)+IG(197|301)+IGc1(316|392)+TRANS(407|426)+	55080,5WER,AAH15017.1,AK001005,AK002056,BAA91465.1,BAB41077.1,BC015017,C1-set domain containing,CCDS8546,CCDS8546.1,EAW88799.1,ENSG00000139192,ENSP00000266556,ENSP00000394634,ENSP00000445341,ENST00000266556,ENST00000431620,ENST00000539384,ENST00000542160,ENST00000543567,ENST00000544021,ENST00000544289,ENST00000544826,ENST00000545700,FLJ10143,G3V1T3,HGNC:30683,HPA039545,Hs.504597,Hs.682600,NM_0180…
TMEM109	9606.ENSP00000227525	Transmembrane protein 109; May mediate cellular response to DNA damage by protecting against ultraviolet C-induced cell death. Can form voltage-gated calcium and potassium channels in vitro (By similarity)	https://smart.embl.de/smart/DDvec.cgi?smart=243:SIGNAL(1|33)+Pfam_BRI3BP(57|231)+	79073,AAH01309.1,BC001309,CCDS7996,CCDS7996.1,ENSG00000110108,ENSP00000227525,ENSP00000403489,ENSP00000437828,ENSP00000443990,ENST00000227525,ENST00000446886,ENST00000536171,ENST00000540280,ENST00000540407,HGNC:28771,HPA011785,Hs.13662,MGC5508,Mg23,Mitsugumin-23,NM_024092,NM_024092.2,NP_076997,NP_076997.1,NX_Q9BVC6,OTTHUMG00000167801,OTTHUMP00000236897,OTTHUMP00000236899,OTTHUMT00000396343,OTTHUM…
TMEM126A	9606.ENSP00000306887	Transmembrane protein 126A; Belongs to the TMEM126 family	https://smart.embl.de/smart/DDvec.cgi?smart=195:Pfam_TMEM126(11|190)+	84233,AAH07875.1,AK312081,AL136941,B2R570,BAG35017.1,BC007875,CAB66875.1,CCDS58165,CCDS58165.1,CCDS8268,CCDS8268.1,DKFZp586C1924,E9PI16,E9PI90,E9PIH8,EAW75102.1,ENSG00000171202,ENSP00000306887,ENSP00000431993,ENSP00000434357,ENSP00000436590,ENSP00000436723,ENST00000304511,ENST00000525353,ENST00000528105,ENST00000528531,ENST00000531366,ENST00000532180,HGNC:25382,HPA046648,NM_001244735,NM_001244735…
TMEM199	9606.ENSP00000292114	Transmembrane protein 199; Accessory component of the proton-transporting vacuolar (V)-ATPase protein pump involved in intracellular iron homeostasis. In aerobic conditions, required for intracellular iron homeostasis, thus triggering the activity of Fe(2+) prolyl hydroxylase (PHD) enzymes, and leading to HIF1A hydroxylation and subsequent proteasomal degradation. Necessary for endolysosomal acid…	https://smart.embl.de/smart/DDvec.cgi?smart=208:Pfam_Vma12(78|204)+	147007,AAH33113.1,AAO12163.1,AY074907,BC033113,C17orf32,CCDS11228,CCDS11228.1,CDG2P,ENSG00000244045,ENSP00000292114,ENSP00000378800,ENSP00000403695,ENSP00000406738,ENSP00000427614,ENSP00000462195,ENSP00000462356,ENSP00000465232,ENST00000292114,ENST00000395404,ENST00000412574,ENST00000457710,ENST00000483505,ENST00000509083,ENST00000555264,ENST00000579762,ENST00000580868,ENST00000581386,ENST0000058…
TMEM41A	9606.ENSP00000406885	Transmembrane protein 41A; Belongs to the TMEM41 family	https://smart.embl.de/smart/DDvec.cgi?smart=264:TRANS(4|21)+Pfam_SNARE_assoc(85|206)+TRANS(222|239)+	2900010K02Rik,90407,A8K4B3,AAH08043.1,AAH19884.1,AAQ88911.1,AK172748,AK290878,AY358547,BAD18735.1,BAF83567.1,BC008043,BC019884,CCDS3271,CCDS3271.1,D3DNU2,EAW78219.1,EAW78223.1,ENSG00000163900,ENSP00000296254,ENSP00000371662,ENSP00000406885,ENST00000296254,ENST00000382227,ENST00000421852,ENST00000467061,ENST00000467520,ENST00000475480,ENST00000484062,F8WDE2,H7BXL1,HGNC:30544,HPA059101,HPA059790,Hs…
TTC21A	9606.ENSP00000398211	Tetratricopeptide repeat protein 21a; Tetratricopeptide repeat domain containing; Belongs to the TTC21 family	https://smart.embl.de/smart/DDvec.cgi?smart=1320:TPR(110|143)+TPR(334|367)+TPR(572|605)+TPR(728|761)+TPR(762|795)+TPR(797|828)+TPR(889|922)+TPR(923|956)+TPR(957|990)+TPR(1201|1234)+TPR(1270|1303)+	199223,A0A024R2K7,A1L388,AJ487015,AK093313,AK098528,AK302408,AK302465,B4DYF6,B4DYJ3,BAC04129.1,BAC05323.1,BAG63718.1,BAG63755.1,CAD31647.1,CCDS43068,CCDS43068.2,CCDS46800,CCDS46800.1,D3YTE7,D4PHA5,EAW64561.1,EAW64562.1,ENSG00000168026,ENSP00000301819,ENSP00000321169,ENSP00000393800,ENSP00000395118,ENSP00000398211,ENSP00000405396,ENSP00000409299,ENSP00000410882,ENST00000301819,ENST00000326679,ENST…
UQCRC2	9606.ENSP00000268379	Cytochrome b-c1 complex subunit 2, mitochondrial; This is a component of the ubiquinol-cytochrome c reductase complex (complex III or cytochrome b-c1 complex), which is part of the mitochondrial respiratory chain. The core protein 2 is required for the assembly of the complex; M16 metallopeptidases	https://smart.embl.de/smart/DDvec.cgi?smart=453:Pfam_Peptidase_M16(48|194)+Pfam_Peptidase_M16_C(199|378)+	1.10.2.2,5XTE,5XTH,5XTI,7385,AAA35710.1,AAH00484.1,AAH03136.1,AK094006,B3KSN4,BAG52796.1,BC000484,BC003136,CCDS10601,CCDS10601.1,Complex III subunit 2,Core protein II,Cytochrome b-c1 complex subunit 2, mitochondrial,EAW50591.1,EAW50592.1,ENSG00000140740,ENSP00000268379,ENSP00000321270,ENSP00000455088,ENSP00000456232,ENSP00000456738,ENSP00000457600,ENSP00000457662,ENSP00000479799,ENST00000268379,E…
